# Supplementary material for: Food Insecurity in the Households of Polish Elderly: Diversity in the Perception of Its Causes by Demographic and Socioeconomic Characteristics
Source: Foods. 2022 Oct 15;11(20):3222. doi: 10.3390/foods11203222 (PMC9601627; doi:10.3390/foods11203222)
Supplement: Supplementary file 1 [file foods-11-03222-s001.zip]

Archive with 1 entries (1 files):
- foods-1908440-supplementary.pdf
